# Supplementary material for: Generalisable Overview of Study Risk for Lead Investigators Needing Guidance (GOSLING): A data governance risk tool
Source: PLoS One. 2024 Aug 20;19(8):e0309308. doi: 10.1371/journal.pone.0309308 (PMC11335139; doi:10.1371/journal.pone.0309308)
Supplement: S1 File — An interactive offline version of the GOSLING tool in Microsoft Excel, which automates scoring. (XLSX) [file pone.0309308.s001.xlsx]

## Sheet: Risk Tool
DRAFT DATA RISK TOOL
This tool does not replace the need for ethics review or data governance review for the access of health data. Whilst it may be used as an adjunct to review processes, it is not intended to replace them.
Question Number	Question	Answer		Notes			Total Score:		50
	Project Details
1a	Title of Project			Accompanying notes: The information provided in this section does not contribute to the data risk score. It is only used to provide contextual information to the review panel when assessing the application. Many projects will have already obtained other ethics approvals which will be useful for the Research & Development department to consider when interpreting the results of this data risk score.
1b	Lead applicant
1c	Named co-applicants
1d	Please list any reference numbers, with dates, for existing project approvals, e.g. Research & Development, Integrated Research Application System (IRAS) or Research Ethics Committee. If none, please write N/A.
1e	Plain English summary (max 300 words)
1f	Scientific abstract (max 300 words)
1g	Conflicts of interest statement (including financial disclosures). Please include conflicts relevant to all co-applicants
1h	Which of the following best describes your study	Data collection for development of a new algorithm
1i	Please list the specific data that is being requested with a brief explanation of why thiis is required for the project
1k	Name of person completing form
	Eligibility and Data Usage
2a	Do you require de-identified routinely collected patient data for your project?	Please select					Accompanying notes: It is usually permissible to use de-identified data for research which is deemed ethical. However, it is essential that the de-identification of the data is performed by a member of the direct clinical care team in order to prevent unnecessary exposure of personally identifiable information to other researchers or third-parties.
2b	The project has ethical approval and patients consent to researchers accessing their routinely collected data for the purposes of this particular project	Please select
2c	The project has a favourable opinion from an NHS REC AND a section 251 consent waiver approval from the Confidentiality Advisory Group	Please select
2d	The project involves members of the hospital clinical care team who will access identifiable information in order to de-identify the data for analysis	Yes		Please continue with the tool and answer the questions with reference to the de-identified data set
2e	The project involves researchers who have (or will have) a research passport and electronic health record access, but who are not members of the hospital team accessing identifiable information at any stage	Yes		This project may fall outside the remit of this tool. Please speak to R&D to find a solution.
	Risk Scoring						Multiplier	Running total Baseline=50
3	Does your project involve any of the following types of data? Please select all that apply	Biometric data (e.g. fingerprints, retinal scans)	Please select	Accompanying notes: Certain types of data are associated with higher risk of re-identification of patients. For example, pseudonymised data is being crosslinked with data from another dataset, the re-identification risk may increase. Furthermore, risks may compound each other. For example, if data includes personal identifiers and this is then cross-linked with another dataset, then the amount of…			1.25	50
		Genomic data	Please select				1.25	50
		Linkage with data from outside *Host Organisation*	Please select				1.25	50
		DICOM or other imaging data which includes metadata e.g. CT/MRI scans, echocardiograms or cardiac MRIs with contextual clinical information or metadata	Please select				1.25	50
		Rare or unusual diagnosis either in general population or *Host Organisation* patients (criteria: UK general population prevalence <1 in 100,000 or <10 new diagnoses at *Host Organisation* per year)	Please select				1.1	50
		Rare or unusual medications or procedures at *Host Organisation* (<10 at *Host Organisation* per year)	Please select				1.1	50
		Outliers in the data set – age, weight, height, length of stay etc	Please select				1.2	50
		Digitised slides or other similar pathology data					1	50
		Specific timestamps (exact dates and times) relating to individuals, including date of death	Please select				1.3	50
		Photographs of the face or other identifying feature	Please select				1.4	50
		Free-text fields	Please select				1.2	50
4	Does your project involve any of the following types of data? Please select all that apply	Data relating to any of: race, ethnic origin, politics, religion, trade union membership, sex life, sexual orientation, domestic violence history, forensic history	Please select	Accompanying notes: Certain types of data are associated with an increased risk of harm if they patients become identifiable or if the data is leaked.			1.25	50
		Particularly sensitive medical data such as HIV status or IVF treatment	Please select				1.25	50
		Data relating to children (under 18 years)	Please select				1.2	50
		Data relating to vulnerable adults, for example patients living in care homes or other institutions, or with learning difficulties or mental illness	Please select				1.2	50
4a	Where any of the options in question 4 have been selected, please justify inclusion of this data.							50
5	How and where will data be used? Please select all that apply	Internal study within *Host Organisation* only	Please select	Accompanying notes: All relevant options should be selected. If data is stored entirely within a trusted research environment but shared with other partners, then options relating to the sharing with partners should still be included. Answer Question 5a with your best understanding of where the data will be processed. Data leaks are made more likely by the exchange of information between differen…			0.9	50
		Study involving transfer to *University Affiliated with Host Organisation*	Please select				1	50
		Study with an academic partner organisation in the UK	Please select				1.05	50
		Study with public or third sector organisation in the UK, including other NHS trusts	Please select				1.05	50
		Study with tech start up	Please select				1.4	50
		Study with established pharmaceutical company	Please select				1.1	50
		Study with established technology company	Please select				1.1	50
		Study with an organisation based outside the UK (including academic, public, commercial and third sector)	Please select				1.2	50
		Study entirely within a trusted research environment	Please select				0.9	50
		Other commercial organisation (will be reviewed separately)					1	50
5a	(If Applicable) For external organisations, where will the partner be processing the data:	In the UK	Please select				1	50
		Outside the UK but in the EEA	Please select				1.05	50
		Outside the EEA but in a country recognised with a GDPR adequacy decision	Please select				1.05	50
		Outside the EEA but in a country recognised with a GDPR partial adequacy decision (e.g. USA, Australia, Japan, Canada)	Please select				1.1	50
		Outside the EEA and in a country without GDPR adequacy decision	Please select				10	50
5b	Please name any organisations identified in Q5							50
6	Who will have access to the de-identified data?	Data will only be accessed by members of the clinical care team at *Host Organisation*, other *Host Organisation* staff with a substantive contract or with a non-research contract	Please select	Accompanying notes: Please select as many options as are true. For example, if data will be accessed by clinical *Host Organisation* staff, an NHS partner organisation, another academic partner organisation and a commercial partner organisation then options 3, 4 and 5 should all be selected. PPIE members may not require direct access to the data but if this is being arranged then the access detai…			0.9	50
		Data will only be accessed by academic researchers (usually *University Affiliated with Host Organisation* or PPIE) with an honorary research contract or letter of access for *Host Organisation*	Please select				0.95	50
		In addition to or instead of the above options, data will be accessed by staff from another NHS partner organisation, with or without a research passport/honorary contract	Please select				1.05	50
		In addition to or instead of the above options, data will also be accessed by staff from another academic partner organisation, third sector organisation or PPIE members who do not fit into any other category. They may or may not have a research passport/honorary contract	Please select				1.05	50
		In addition to or instead of the above options, data will also be accessed by staff from a commercial partner organisation. They may or may not have a research passport/honorary contract	Please select				1.1	50
7	What are the security arrangements for data storage? Please select all that apply	Within the *Host Organisation* IT environment ONLY, including BYOD	Please select	Accompanying notes: Most projects will involve more than one site of data storage. Different projects may involve different sites of data storage. In some cases, there may be more than one site. Depending on these sites, further protective measures e.g. encryption may be required. Please select all sites involved in the project. Where other is selected, this will not be scored by the risk tool bu…			0.9	50
		Within an area of the *University Affiliated with Host Organisation* covered by an NHS toolkit	Please select				1	50
		Within an area of the *University Affiliated with Host Organisation* not covered by an NHS toolkit	Please select				1.05	50
		Organisational secure electronic devices (laptops, tablets, smart phones)	Please select				1	50
		Personal electronic devices (laptops, tablets, smart phones)	Please select				10	50
		Encrypted mobile media (thumb drives, mobile hard drives, magnetic media)	Please select				1	50
		Encrypted cloud storage not covered above but ISO270001 compliant	Please select				1	50
		Paper records/hard copies subject to the trust policy on sensitive documents	Please select				1	50
		Other (detail):						50
8	How will the data be transferred between devices?	Not applicable	Please select	Accompanying notes: Modes of transfer of data are common targets for data leakage, including through cybercrime. This can include physical communication of data using mobile media or electronic communication using e-mail. Wherever possible, data should be transmitted using end to end encryption. If encrypted mobile media was selected for Q7, it should be selected for Q8 also.			0.8	50
		Secure File Transfer Protocol	Please select				0.95	50
		Encrypted cloud storage (ISO270001 compliant)	Please select				1	50
		Secure email server (e.g. *Host Organisation* email, NHS.net)	Please select				1	50
		Standard email	Please select				10	50
		Encrypted mobile media (thumb drives, mobile hard drives, magnetic media)	Please select				1.05	50
		Standard mobile media	Please select				10	50
9	Please indicate if any of the following apply to your project?	Patients and public have been involved in the design of this study, including membership on the research team or close involvement in the formulation of the study	Please select	Accompanying notes: Patient and public involvement is an important element of research and is highly encouraged for all studies. Risk reduction is awarded for consulting PPIE members and a higher degree of risk reduction is awarded for involving PPIE members in the design of the study from the outset, but risk reduction cannot be claimed for both.			0.8	50
		Patients and public have been consulted on the study but not directly involved in its design [Do not select this option if the above option has already been selected]	Please select				0.9	50
		There is a protocol for the study in the public domain, e.g. as a published article or on a public repository	Please select				0.95	50
		A plain-English summary will be made available online, aimed specifically for public consumption e.g. on a website with an avenue for members of the public to contact the team if needed for further information [This does not include mandatory reporting on data use registries]	Please select				0.95	50
10	Please indicate if any of the following apply to your project?	This study has received NHS or University ethics approval	Please select	Accompanying notes: This question seeks to identify elements of the study design, not captured elsewhere, that can reduce or increase the data risk. Previous review of the study design and involvement of PPI can improve the acceptability of the project. Under normal circumstances a data sharing agreement would be covered under one of the other approvals, but if it has been completed separately th…			0.85	50
		There will be a data transfer agreement (DTA) in place for this data transfer/exchange	Please select				0.95	50
		This study has received specific research funding after review by a funding body	Please select				0.9	50
		*Host Organisation* maintains control of the data retention period	Please select				0.95	50
		*Host Organisation* maintains control of data access	Please select				0.95	50
		If there is a relevant data transfer agreement (DTA) for this project, please list it here:					1	50
11a	Please describe the extent to which patients and the public have been involved in designing this study. Include information about how PPIE members were recruited, specific feedback and changes that have been made as a result of PPIE and plans for ongoing input (max 250 words)			Accompanying notes: Qualitative answers are sought for Q11a-d. Although these do not affect the numerical score, the information is essential for review of the project and allows contextualised interpretation of the overall score. We would therefore encourage as much detail as possible. Data protection impact assessments do not influence the risk score. If a project is identified as medium or hig…			Total Score:	50
11b	Please provide details of the ethics review for this project (max 250 words)
11c	Please provide details of the funding that has been provided for this project (max 250 words)
11d	If applicable, please attach the data protection impact assessment that has been completed specifically for this study (optional) (max 250 words)
